# Supplementary material for: Sow-Offspring Diets Supplemented with Probiotics and Synbiotics Are Associated with Offspring’s Growth Performance and Meat Quality
Source: Int J Mol Sci. 2023 Apr 21;24(8):7668. doi: 10.3390/ijms24087668 (PMC10144797; doi:10.3390/ijms24087668)
Supplement: Supplementary file 1 [file ijms-24-07668-s001.zip]

Archive with 1 entries (1 files):
- ijms-2309352-supplementary.pdf
